# Supplementary material for: Visual Cross-Modal Re-Organization in Children with Cochlear Implants
Source: PLoS One. 2016 Jan 25;11(1):e0147793. doi: 10.1371/journal.pone.0147793 (PMC4726603; doi:10.1371/journal.pone.0147793)
Supplement: S1 Table — (A) Subject numbers. (B) Corresponding mean BKB-SIN threshold values. (C) VEP N1 latency (in milliseconds) as recorded from the right temporal region of interest (ROI) for the cochlear-implanted (CI) children. (XLSX) [file pone.0147793.s001.xlsx]

## Sheet: Sheet1
Subject	BKB-SIN Threshold (dB SNR)	Right Temporal VEP N1 Latency (ms)
CI1	18.9	232
CI2	9.9	232
CI3	3.5	256
CI4	5	272
CI5	6.2	248
CI6	0.5	296
CI7	7.5	264
CI8	9.4	204
CI9	7.9	204
CI10	5.2	240
CI11	19.9	260
CI12	5.5	280
CI13	11	208
CI14	Not Tested	N/A
NH1	-1.8
NH2	-1.6
NH3	-1.5
NH4	-0.8
NH5	-0.8
NH6	-0.8
NH7	-0.6
NH8	-0.1
NH9	0.2
NH10	0.2
NH11	0.2
NH12	0.4
NH13	0.4
NH14	0.4
NH15	0.65
NH16	0.7
NH17	0.7
NH18	1.2
NH19	1.2
NH20	1.4
NH21	2.2
NH22	2.7
NH23	2.9
NH24	2.9
NH25	3.9
NH26	3.9
NH27	4.4
